# Supplementary material for: Task specific effects of fatigue on lower limb muscle synergies during single and double leg drop jumps in female athletes
Source: Front Physiol. 2026 Jul 10;17:1897091. doi: 10.3389/fphys.2026.1897091 (PMC13395738; doi:10.3389/fphys.2026.1897091)
Supplement: Supplementary file 1 [file Table1.xlsx]

## Sheet: Jump Performance
Indicator information	Descriptive statistics (M±SD)				Fatigue main effect				Jump-type main effect				Fatigue × jump-type interaction
Indicator	Single-leg pre-fatigue	Single-leg post-fatigue	Double-leg pre-fatigue	Double-leg post-fatigue	95%CI	F	P	partial η²	95%CI	F	P	partial η²	95%CI	F	P	partial η²
Jump height (m)	0.126 ± 0.040	0.102 ± 0.023	0.199 ± 0.061	0.192 ± 0.053	[-0.027, -0.036]	7.832	0.014	0.359	[0.063, 0.987]	95.883	<0.001	0.873	[0.001, 0.033]	5.085	0.041	0.266
Reactive strength index (RSI)	0.445 ± 0.154	0.347 ± 0.095	0.816 ± 0.253	0.722 ± 0.222	[-0.137, -0.054]	24.763	<0.001	0.639	[0.286, 0.459]	85.757	<0.001	0.860	[-0.059, 0.069]	0.026	0.875	0.002
Ground contact time (s)	0.288 ± 0.028	0.301 ± 0.034	0.250 ± 0.054	0.276 ± 0.048	[0.005, 0.034]	8.308	0.012	0.372	[-0.054, -0.007]	8.219	0.012	0.370	[-0.009, 0.037]	1.712	0.212	0.109

## Sheet: Simple Effects
Indicator	Comparison		t	P	95%CI	Cohen's d	Significance
Jump height (m)	Single-leg DJ: pre-fatigue vs post-fatigue		3.39655	0.00434259	[0.009, 0.039]	0.876985	**
Jump height (m)	Double-leg DJ: pre-fatigue vs post-fatigue		1.09646	0.291382	[-0.001, 0.020]	0.283104	ns
Jump height (m)	Pre-fatigue: single-leg DJ vs double-leg DJ		-8.42325	＜0.001	[-0.091, -0.054]	-2.17487	***
Jump height (m)	Post-fatigue: single-leg DJ vs double-leg DJ		-9.35829	＜0.001	[-0.11, -0.069]	-2.4163	***
