# Supplementary material for: Task specific effects of fatigue on lower limb muscle synergies during single and double leg drop jumps in female athletes
Source: Front Physiol. 2026 Jul 10;17:1897091. doi: 10.3389/fphys.2026.1897091 (PMC13395738; doi:10.3389/fphys.2026.1897091)
Supplement: Supplementary file 2 [file Table2.xlsx]

## Sheet: M1
Indicator	Descriptive statistics (M±SD)				Fatigue main effect					Jump-type main effect					Fatigue × jump-type interaction
	Single-leg pre-fatigue	Single-leg post-fatigue	Double-leg pre-fatigue	Double-leg post-fatigue	β	95% CI	t	P	partial η²	β	95% CI	t	P	partial η²	β	95% CI	t	P	partial η²
VL	0.145 ± 0.133	0.158 ± 0.124	0.160 ± 0.085	0.163 ± 0.120	-0.008	[-0.087, 0.071]	-0.19	0.850	0.001	-0.013	[-0.100, 0.074]	-0.30	0.763	0.002	-0.014	[-0.121, 0.092]	-0.26	0.792	0.002
RF	0.150 ± 0.135	0.132 ± 0.086	0.192 ± 0.064	0.233 ± 0.150	-0.031	[-0.123, 0.060]	-0.68	0.499	0.012	-0.083	[-0.181, 0.015]	-1.66	0.098	0.067	0.039	[-0.085, 0.163]	0.61	0.541	0.010
VMO	0.157 ± 0.118	0.222 ± 0.122	0.262 ± 0.111	0.284 ± 0.186	-0.023	[-0.130, 0.084]	-0.42	0.674	0.005	-0.056	[-0.170, 0.058]	-0.96	0.335	0.024	-0.050	[-0.195, 0.094]	-0.68	0.494	0.012
LGM	0.113 ± 0.145	0.116 ± 0.080	0.139 ± 0.179	0.116 ± 0.089	0.011	[-0.057, 0.080]	0.32	0.746	0.003	0.012	[-0.064, 0.088]	0.31	0.759	0.002	-0.021	[-0.114, 0.072]	-0.44	0.657	0.005
PL	0.286 ± 0.126	0.297 ± 0.126	0.220 ± 0.201	0.260 ± 0.125	-0.017	[-0.125, 0.091]	-0.31	0.753	0.003	0.086	[-0.035, 0.207]	1.39	0.163	0.049	-0.008	[-0.153, 0.138]	-0.10	0.918	0.000
BF	0.267 ± 0.162	0.258 ± 0.148	0.135 ± 0.098	0.152 ± 0.130	-0.026	[-0.120, 0.068]	-0.55	0.585	0.008	0.079	[-0.025, 0.182]	1.49	0.136	0.055	0.044	[-0.083, 0.170]	0.68	0.498	0.012
TA	0.626 ± 0.183	0.586 ± 0.223	0.778 ± 0.117	0.732 ± 0.134	0.057	[-0.029, 0.144]	1.30	0.193	0.043	-0.103	[-0.201, -0.006]	-2.08	0.038	0.102	-0.008	[-0.124, 0.108]	-0.14	0.889	0.001
ST	0.425 ± 0.243	0.461 ± 0.245	0.197 ± 0.095	0.236 ± 0.096	-0.078	[-0.191, 0.036]	-1.34	0.180	0.045	0.148	[0.020, 0.276]	2.26	0.024	0.118	0.047	[-0.106, 0.199]	0.60	0.550	0.009
Gmed	0.053 ± 0.046	0.073 ± 0.082	0.036 ± 0.052	0.074 ± 0.081	-0.035	[-0.088, 0.018]	-1.30	0.192	0.043	-0.003	[-0.060, 0.053]	-0.12	0.908	0.000	0.019	[-0.053, 0.091]	0.52	0.604	0.007
CoA_1	19.824 ± 1.914	20.147 ± 3.175	19.256 ± 1.708	20.541 ± 2.903	-1.149	[-2.918, 0.620]	-1.27	0.203	0.041	-0.184	[-2.101, 1.733]	-0.19	0.851	0.001	0.896	[-1.484, 3.276]	0.74	0.461	0.014
FWHM_1	33.231 ± 9.066	35.200 ± 11.084	30.273 ± 10.432	37.250 ± 9.067	-5.339	[-12.605, 1.926]	-1.44	0.150	0.052	-0.554	[-8.410, 7.301]	-0.14	0.890	0.001	3.792	[-5.944, 13.528]	0.76	0.445	0.015
CoA_2	81.831 ± 2.708	80.383 ± 3.776	79.803 ± 6.233	80.265 ± 5.217	-0.006	[-0.045, 0.032]	-0.32	0.750	0.003	-0.007	[-0.049, 0.036]	-0.31	0.759	0.002	0.029	[-0.023, 0.081]	1.09	0.276	0.030
FWHM_2	27.000 ± 9.857	33.300 ± 10.253	28.364 ± 11.192	31.875 ± 10.162	-4.465	[-12.609, 3.678]	-1.07	0.282	0.030	0.901	[-7.785, 9.587]	0.20	0.839	0.001	-1.951	[-12.889, 8.987]	-0.35	0.727	0.003

## Sheet: M2
Indicator	Descriptive statistics (M±SD)				Fatigue main effect					Jump-type main effect					Fatigue × jump-type interaction
	Single-leg pre-fatigue	Single-leg post-fatigue	Double-leg pre-fatigue	Double-leg post-fatigue	β	95% CI	t	P	partial η²	β	95% CI	t	P	partial η²	β	95% CI	t	P	partial η²
VL	0.446 ± 0.068	0.415 ± 0.061	0.426 ± 0.101	0.502 ± 0.076	-0.075	[-0.137, -0.014]	-2.40	0.016	0.107	-0.087	[-0.153, -0.021]	-2.57	0.010	0.121	0.106	[0.020, 0.193]	2.40	0.016	0.107
RF	0.399 ± 0.094	0.396 ± 0.145	0.487 ± 0.050	0.494 ± 0.087	-0.003	[-0.060, 0.053]	-0.12	0.907	0.000	-0.072	[-0.132, -0.011]	-2.32	0.020	0.101	0.008	[-0.071, 0.088]	0.21	0.834	0.001
VMO	0.390 ± 0.110	0.411 ± 0.119	0.454 ± 0.106	0.503 ± 0.093	-0.048	[-0.132, 0.035]	-1.13	0.257	0.026	-0.092	[-0.182, -0.002]	-2.00	0.045	0.077	0.028	[-0.090, 0.146]	0.46	0.644	0.004
LGM	0.181 ± 0.122	0.188 ± 0.129	0.159 ± 0.146	0.129 ± 0.097	0.038	[-0.054, 0.131]	0.81	0.418	0.013	0.064	[-0.035, 0.164]	1.27	0.205	0.032	-0.043	[-0.173, 0.087]	-0.65	0.514	0.009
PL	0.188 ± 0.094	0.180 ± 0.105	0.214 ± 0.103	0.176 ± 0.081	0.046	[-0.014, 0.106]	1.50	0.133	0.045	0.009	[-0.056, 0.074]	0.28	0.778	0.002	-0.035	[-0.119, 0.049]	-0.81	0.417	0.014
BF	0.276 ± 0.178	0.242 ± 0.142	0.206 ± 0.143	0.151 ± 0.137	0.051	[-0.063, 0.165]	0.88	0.378	0.016	0.093	[-0.029, 0.216]	1.50	0.135	0.045	-0.023	[-0.184, 0.137]	-0.29	0.774	0.002
TA	0.054 ± 0.080	0.086 ± 0.090	0.123 ± 0.125	0.070 ± 0.060	0.043	[-0.013, 0.098]	1.51	0.132	0.045	0.011	[-0.049, 0.071]	0.36	0.721	0.003	-0.071	[-0.150, 0.007]	-1.79	0.074	0.062
ST	0.127 ± 0.154	0.088 ± 0.085	0.166 ± 0.117	0.131 ± 0.113	0.026	[-0.045, 0.098]	0.73	0.467	0.011	-0.048	[-0.125, 0.030]	-1.20	0.229	0.029	0.010	[-0.091, 0.111]	0.20	0.842	0.001
Gmed	0.451 ± 0.147	0.505 ± 0.123	0.302 ± 0.191	0.277 ± 0.183	0.025	[-0.103, 0.154]	0.39	0.698	0.003	0.228	[0.089, 0.366]	3.22	0.001	0.178	-0.079	[-0.261, 0.103]	-0.85	0.395	0.015
CoA	39.525 ± 6.263	35.659 ± 3.988	38.062 ± 8.160	40.650 ± 9.913	-2.546	[-7.537, 2.444]	-1.00	0.317	0.020	-4.433	[-9.867, 1.001]	-1.60	0.110	0.051	5.896	[-1.177, 12.969]	1.63	0.102	0.053
FWHM	50.800 ± 11.072	48.455 ± 5.392	51.133 ± 14.999	56.455 ± 9.267	-0.116	[-0.249, 0.016]	-1.72	0.086	0.058	-0.145	[-0.288, -0.001]	-1.97	0.048	0.075	0.146	[-0.041, 0.334]	1.53	0.127	0.046

## Sheet: M3
Indicator	Descriptive statistics (M±SD)				Fatigue main effect					Jump-type main effect					Fatigue × jump-type interaction
	Single-leg pre-fatigue	Single-leg post-fatigue	Double-leg pre-fatigue	Double-leg post-fatigue	β	95% CI	t	P	partial η²	β	95% CI	t	P	partial η²	β	95% CI	t	P	partial η²
VL	0.157 ± 0.086	0.168 ± 0.143	0.100 ± 0.098	0.109 ± 0.087	-0.024	[-0.097, 0.050]	-0.63	0.531	0.008	0.042	[-0.037, 0.122]	1.04	0.297	0.023	0.014	[-0.088, 0.116]	0.27	0.784	0.002
RF	0.233 ± 0.148	0.187 ± 0.123	0.120 ± 0.109	0.108 ± 0.085	-0.007	[-0.085, 0.072]	-0.17	0.864	0.001	0.046	[-0.041, 0.132]	1.04	0.299	0.022	0.068	[-0.042, 0.178]	1.20	0.228	0.030
VMO	0.233 ± 0.156	0.242 ± 0.129	0.119 ± 0.099	0.144 ± 0.110	-0.053	[-0.135, 0.029]	-1.27	0.203	0.033	0.056	[-0.034, 0.146]	1.22	0.223	0.031	0.059	[-0.056, 0.173]	1.00	0.315	0.021
LGM	0.609 ± 0.131	0.516 ± 0.103	0.458 ± 0.163	0.523 ± 0.126	-0.066	[-0.174, 0.041]	-1.21	0.227	0.030	-0.009	[-0.125, 0.107]	-0.15	0.885	0.000	0.160	[0.009, 0.310]	2.08	0.038	0.084
PL	0.522 ± 0.141	0.591 ± 0.084	0.353 ± 0.118	0.423 ± 0.091	-0.065	[-0.153, 0.022]	-1.47	0.142	0.044	0.170	[0.077, 0.264]	3.57	<0.001	0.213	-0.001	[-0.122, 0.120]	-0.02	0.983	0.000
BF	0.149 ± 0.145	0.215 ± 0.150	0.454 ± 0.158	0.463 ± 0.125	0.008	[-0.094, 0.109]	0.14	0.885	0.000	-0.225	[-0.336, -0.114]	-3.97	<0.001	0.251	-0.080	[-0.222, 0.062]	-1.10	0.271	0.025
TA	0.125 ± 0.120	0.184 ± 0.186	0.097 ± 0.088	0.058 ± 0.065	0.028	[-0.033, 0.090]	0.91	0.365	0.017	0.095	[0.028, 0.162]	2.78	0.005	0.141	-0.072	[-0.158, 0.013]	-1.65	0.098	0.055
ST	0.157 ± 0.171	0.167 ± 0.186	0.426 ± 0.230	0.426 ± 0.166	0.028	[-0.113, 0.170]	0.39	0.695	0.003	-0.221	[-0.376, -0.065]	-2.79	0.005	0.142	-0.048	[-0.246, 0.149]	-0.48	0.630	0.005
Gmed	0.100 ± 0.081	0.065 ± 0.061	0.221 ± 0.194	0.112 ± 0.063	0.078	[0.006, 0.150]	2.11	0.035	0.086	-0.044	[-0.121, 0.034]	-1.11	0.267	0.026	-0.052	[-0.152, 0.048]	-1.02	0.309	0.022
CoA	53.910 ± 7.156	55.425 ± 5.304	56.671 ± 9.289	54.917 ± 7.022	1.953	[-2.502, 6.409]	0.86	0.390	0.015	0.215	[-4.634, 5.065]	0.09	0.931	0.000	-2.976	[-9.188, 3.236]	-0.94	0.348	0.018
FWHM	46.333 ± 10.272	50.000 ± 11.419	49.067 ± 12.481	52.600 ± 17.076	-0.074	[-0.225, 0.077]	-0.96	0.337	0.019	-0.076	[-0.241, 0.089]	-0.91	0.365	0.017	0.027	[-0.184, 0.238]	0.25	0.804	0.001

## Sheet: Simple Effects
Matched module	Indicator category	Indicator	Comparison	t	P	Cohen's d	Statistical method	95%CI
M2	W matrix (active muscles)	VLO	Single-leg DJ: pre-fatigue vs post-fatigue	1.40739	0.758509	0.424	Paired t-test	[-0.018, 0.08]
M2	W matrix (active muscles)	VLO	Double-leg DJ: pre-fatigue vs post-fatigue	-1.47632	0.682555	0.445	Paired t-test	[-0.134, 0.027]
M2	W matrix (active muscles)	VLO	Pre-fatigue: single-leg DJ vs double-leg DJ	0.748701	1	0.193	Paired t-test	[-0.036, 0.075]
M2	W matrix (active muscles)	VLO	Post-fatigue: single-leg DJ vs double-leg DJ	-1.92021	0.385201	0.679	Paired t-test	[-0.174, 0.018]
M3	W matrix (active muscles)	LAT_GASTRO	Single-leg DJ: pre-fatigue vs post-fatigue	3.803	0.0138718	1.147	Paired t-test	[0.047, 0.181]
M3	W matrix (active muscles)	LAT_GASTRO	Double-leg DJ: pre-fatigue vs post-fatigue	-1.8505	0.389096	0.585	Paired t-test	[-0.255, 0.026]
M3	W matrix (active muscles)	LAT_GASTRO	Pre-fatigue: single-leg DJ vs double-leg DJ	2.70471	0.0683924	0.698	Paired t-test	[0.031, 0.271]
M3	W matrix (active muscles)	LAT_GASTRO	Post-fatigue: single-leg DJ vs double-leg DJ	1.72889	0.538246	0.653	Paired t-test	[-0.027, 0.154]
